# Supplementary material for: Mineral Elements of Subtropical Tree Seedlings in Response to Elevated Carbon Dioxide and Nitrogen Addition
Source: PLoS One. 2015 Mar 20;10(3):e0120190. doi: 10.1371/journal.pone.0120190 (PMC4368730; doi:10.1371/journal.pone.0120190)
Supplement: S1 Data — CK, control; NN, ambient CO2 with N fertilizer; CC, elevated CO2 without N fertilizer; CN, elevated CO2 with N fertilizer. (CSV) [file pone.0120190.s001.csv]

Species	Treat	Year	Plant organ	K (mg g-1)		Ca (mg g-1)		Mg (mg g-1)		Al (mg g-1)		Cu (mg kg-1)		Mn (mg kg-1)
				Mean	Standard error	Mean	Standard error	Mean	Standard error	Mean	Standard error	Mean	Standard error	Mean	Standard error
A. acuminatissima	CK	2005	leaf	10.9118	0.4183	4.4242	0.0565	1.3393	0.0503	0.5986	0.1069	7.0898	0.7332	37.6505	1.3641
A. acuminatissima	CK	2006	leaf	11.8283	2.3313	5.0152	0.3329	1.174	0.1238	0.1388	0.0113	7.4744	0.5083	28.3521	1.0348
A. acuminatissima	CK	2007	leaf	9.6584	0.0564	4.5809	0.0875	0.7818	0.0107	0.1939	3.94E-03	6.8204	0.7958	16.8261	2.0199
A. acuminatissima	CK	2008	leaf	8.2453	0.2548	5.4509	0.3122	0.9194	9.81E-03	0.1883	0.0517	7.9989	0.68	10.288	0.2225
A. acuminatissima	CK	2009	leaf	8.973	0.4927	6.248	0.8536	1.4809	0.0625	0.4012	0.01	11.7298	1.0263	25.877	3.608
A. acuminatissima	NN	2005	leaf	7.7959	0.6561	4.2753	0.1127	1.4258	0.0374	0.4709	0.0359	6.3755	1.2354	41.8725	2.2654
A. acuminatissima	NN	2006	leaf	11.2754	0.3925	5.9939	0.1817	1.0807	0.0147	0.1778	6.38E-03	8.2738	1.0858	29.7702	4.8454
A. acuminatissima	NN	2007	leaf	7.3857	0.1007	3.4671	0.4067	0.7365	0.1021	0.1856	0.0192	10.157	1.7219	15.2016	1.525
A. acuminatissima	NN	2008	leaf	8.2194	0.3208	4.2093	0.342	0.89	0.1087	0.2562	0.0239	10.4929	3.525	9.4733	0.7934
A. acuminatissima	NN	2009	leaf	8.4182	0.0855	7.386	0.0612	1.4229	7.00E-03	0.4055	0.0176	10.1126	1.4084	24.2749	0.4161
A. acuminatissima	CC	2005	leaf	7.0732	0.9322	4.1436	0.2672	1.2287	0.085	0.5891	0.0507	3.7422	0.9356	50.7895	5.6923
A. acuminatissima	CC	2006	leaf	9.4435	0.2341	5.4591	0.2557	1.1029	0.052	0.1362	0.0219	11.2993	1.3666	30.3527	2.6314
A. acuminatissima	CC	2007	leaf	8.9878	0.497	5.1741	0.5851	0.7232	0.0213	0.136	0.0119	7.9634	1.1125	19.1896	2.3573
A. acuminatissima	CC	2008	leaf	8.0179	0.8077	5.6518	1.185	1.0665	0.1347	0.2504	0.0312	10.5767	2.8346	9.0538	3.0384
A. acuminatissima	CC	2009	leaf	9.0015	0.4785	7.2252	0.479	1.2211	0.0502	0.3824	5.12E-03	9.8757	0.5708	21.6883	0.3783
A. acuminatissima	CN	2005	leaf	7.4041	0.3305	3.9486	0.2431	1.2571	0.1026	0.3612	0.0331	3.758	0.1733	48.1258	2.1145
A. acuminatissima	CN	2006	leaf	8.9318	0.3119	4.3304	0.6262	1.116	0.0976	0.2032	0.0275	9.4917	1.2294	33.9536	3.588
A. acuminatissima	CN	2007	leaf	7.8433	0.2296	5.2495	0.338	0.8199	0.0733	0.2166	0.0499	11.2584	2.0976	21.2688	2.312
A. acuminatissima	CN	2008	leaf	8.1483	0.1333	4.47	0.4109	1.0737	0.0421	0.3329	0.0415	9.8187	0.52	18.0137	0.2084
A. acuminatissima	CN	2009	leaf	7.3567	0.1936	5.8477	0.446	1.1951	0.0325	0.5602	0.0834	8.0655	0.3078	28.8065	1.2625
S. hancei	CK	2005	leaf	7.72	1.4532	5.529	0.7609	1.4244	0.1276	0.3719	0.0858	8.3408	3.2773	226.0775	50.4896
S. hancei	CK	2006	leaf	8.2674	0.5599	7.464	0.5636	1.8867	0.2006	0.1895	0.0162	8.7445	1.7159	149.7461	9.1457
S. hancei	CK	2007	leaf	7.849	0.0494	5.5555	1.0599	1.0127	0.1189	0.2221	0.0348	9.0976	0.7309	141.6722	44.8908
S. hancei	CK	2008	leaf	6.6477	0.1774	6.1547	0.1236	1.7644	0.0365	0.1995	0.1071	6.9923	1.0924	52.4417	10.1268
S. hancei	CK	2009	leaf	7.1434	0.166	7.7744	0.1536	2.221	0.081	0.4601	0.0319	13.707	0.0896	132.1142	9.3594
S. hancei	NN	2005	leaf	7.1986	1.1509	7.6527	0.7913	1.5169	0.0408	0.5289	0.0687	9.489	2.0302	256.5873	32.9736
S. hancei	NN	2006	leaf	8.6005	0.7039	8.0311	0.1286	2.1596	0.1203	0.2147	4.59E-03	8.6224	0.725	170.5298	12.6009
S. hancei	NN	2007	leaf	7.7717	0.6231	6.3039	0.3245	1.1102	0.0842	0.1762	7.32E-03	7.8782	0.8368	84.9139	4.8941
S. hancei	NN	2008	leaf	6.9223	0.1969	5.9093	0.0276	1.6701	0.0724	0.3312	0.0199	10.8976	0.3078	81.6747	4.466
S. hancei	NN	2009	leaf	6.456	0.2592	8.1677	0.1122	1.8511	0.1045	0.4253	0.0122	12.4934	0.5045	118.3306	2.19
S. hancei	CC	2005	leaf	7.3401	0.2725	6.4021	0.2124	1.5064	0.0619	0.4827	0.0413	7.8495	0.7931	344.3645	36.7891
S. hancei	CC	2006	leaf	8.5574	0.4049	7.4326	0.1196	2.019	0.0783	0.2252	0.0206	12.1249	1.589	282.6614	34.0092
S. hancei	CC	2007	leaf	8.6404	0.1924	6.016	0.1322	1.0417	0.0351	0.1783	0.0168	10.8516	2.3938	133.9576	2.6401
S. hancei	CC	2008	leaf	7.471	0.1214	7.2289	0.229	2.3541	0.0823	0.4051	0.0311	15.5905	1.3027	134.8913	15.8546
S. hancei	CC	2009	leaf	6.3941	0.1349	7.2143	0.2901	2.0108	0.1086	0.3961	6.67E-03	10.0256	0.9541	129.8736	5.2396
S. hancei	CN	2005	leaf	6.4169	0.2895	5.5433	0.3955	1.4195	0.0397	0.3994	0.0377	7.7118	0.6625	227.0884	14.8091
S. hancei	CN	2006	leaf	7.5783	0.2593	5.6972	0.3056	1.905	0.1159	0.272	0.0391	13.3288	2.0843	148.5565	11.9792
S. hancei	CN	2007	leaf	8.3507	0.2544	5.3387	0.3571	1.2048	0.03	0.24	0.0315	6.991	0.6915	130.8124	17.5744
S. hancei	CN	2008	leaf	7.8173	0.416	4.9599	0.5196	1.7941	0.0862	0.498	0.0476	17.852	4.0226	83.8223	1.6917
S. hancei	CN	2009	leaf	7.2803	0.2047	6.7362	0.2514	1.6584	0.0225	0.7564	0.0799	11.0519	0.1467	96.153	11.3853
C. hystrix	CK	2005	leaf	6.136	1.1931	5.0902	0.6347	0.7816	0.0809	0.7017	0.0842	6.92	0.426	165.358	17.9847
C. hystrix	CK	2006	leaf	10.1553	2.0136	9.2541	1.5163	1.1414	0.0489	0.6107	0.1605	11.6322	2.7172	167.1469	22.5482
C. hystrix	CK	2007	leaf	5.5082	0.1033	5.5677	0.3449	0.4757	0.013	0.536	0.0297	5.1232	0.2859	55.6828	4.6651
C. hystrix	CK	2008	leaf	6.0444	0.1123	7.1187	0.2493	0.6806	0.0324	0.6427	0.1581	9.638	2.3475	46.2499	3.1144
C. hystrix	CK	2009	leaf	6.993	0.3105	10.0163	0.681	0.8898	0.0154	0.6416	0.0461	10.5029	0.5807	115.8016	10.7356
C. hystrix	NN	2005	leaf	6.0107	0.9115	8.7242	0.3707	1.0434	0.0546	0.9248	0.1014	7.034	0.8004	191.5418	8.7275
C. hystrix	NN	2006	leaf	7.9165	0.0427	9.0299	0.2603	1.0467	0.0373	0.923	0.0108	12.8748	1.5488	189.0283	32.8723
C. hystrix	NN	2007	leaf	7.0226	0.0728	6.4357	0.2689	0.5891	0.0696	0.3185	0.012	7.0501	0.4823	63.7622	6.1786
C. hystrix	NN	2008	leaf	4.7773	0.303	6.1198	0.6428	0.6954	0.0666	0.6496	0.0615	8.1924	0.6986	37.7233	3.1521
C. hystrix	NN	2009	leaf	6.8859	0.1209	10.8644	0.5661	0.777	0.0667	0.5198	0.0133	9.2097	0.3603	105.9172	4.4547
C. hystrix	CC	2005	leaf	5.8915	0.6747	8.6183	0.3081	1.1145	0.0355	0.9124	0.0801	9.363	1.3045	183.1653	30.1228
C. hystrix	CC	2006	leaf	7.3049	0.5389	7.5811	0.4617	1.0259	0.0738	1.1966	0.1271	8.6625	1.506	224.9873	27.6584
C. hystrix	CC	2007	leaf	7.2656	0.7152	10.3298	2.4339	0.6314	0.0559	0.4295	0.0579	6.9852	0.9832	148.0973	28.3697
C. hystrix	CC	2008	leaf	7.801	0.4718	9.0998	0.8924	0.9407	0.0748	0.6327	0.0284	12.936	2.7274	86.0151	7.8228
C. hystrix	CC	2009	leaf	7.3039	0.3591	10.5304	0.354	0.8941	0.0328	0.5209	0.0149	9.7389	0.1523	135.0663	10.5836
C. hystrix	CN	2005	leaf	6.6586	0.1785	5.5586	0.8956	0.8718	0.0958	0.6551	0.0161	6.5575	1.3014	201.9008	21.065
C. hystrix	CN	2006	leaf	6.4657	0.7727	8.3498	1.3025	1.0163	0.1375	0.6629	0.0852	10.3856	2.1299	162.4478	24.4041
C. hystrix	CN	2007	leaf	6.5277	0.4226	8.5048	0.7318	0.4437	6.17E-03	0.4825	0.0248	9.1752	1.8631	105.9057	21.7685
C. hystrix	CN	2008	leaf	5.9399	0.2944	12.8796	2.1986	0.9172	0.0855	0.5685	0.0537	11.0762	0.6406	84.2635	9.8293
C. hystrix	CN	2009	leaf	6.5964	0.2446	8.8779	0.5838	0.7972	0.03	0.5334	0.0144	12.7761	1.2646	114.1056	1.9105
O. pinnata	CK	2005	leaf	7.439	0.433	6.05	0.4862	1.0637	0.0509	0.3287	0.0245	5.3878	0.8853	385.8205	12.6251
O. pinnata	CK	2006	leaf	7.9005	0.8091	9.4969	1.315	1.1183	0.0507	0.148	0.0347	5.9173	0.8164	257.7946	30.7653
O. pinnata	CK	2007	leaf	6.3502	0.2133	6.8516	0.2692	0.7403	0.0532	0.2841	0.0758	6.684	0.232	74.1943	25.5888
O. pinnata	CK	2008	leaf	6.8447	0.1774	7.553	0.315	1.178	0.1648	0.3105	0.0204	9.369	0.8784	107.581	1.9448
O. pinnata	CK	2009	leaf	7.2657	0.1753	8.6438	0.08	1.1795	0.0751	0.4069	3.25E-03	10.0802	0.6567	225.4675	4.9503
O. pinnata	NN	2005	leaf	7.2097	1.1186	6.3878	0.593	1.2731	0.1351	0.2715	0.0106	3.9637	0.3339	562.8775	118.7821
O. pinnata	NN	2006	leaf	6.3993	0.2477	9.7108	0.6581	1.53	0.067	0.1502	3.23E-03	10.5254	0.6894	216.4511	11.685
O. pinnata	NN	2007	leaf	6.3834	0.1192	6.7872	1.3487	0.6876	0.0595	0.2024	0.0421	9.0911	1.7839	120.0563	20.4759
O. pinnata	NN	2008	leaf	5.9074	0.1098	7.4199	1.0076	1.0477	0.0427	0.2734	9.37E-03	8.9431	1.3498	137.3206	9.5226
O. pinnata	NN	2009	leaf	6.7391	0.2275	11.0513	0.7111	1.1245	0.1231	0.4239	0.0177	9.3997	1.2232	144.3276	8.4161
O. pinnata	CC	2005	leaf	5.2021	0.6224	5.0992	0.3642	1.0427	0.1497	0.2677	0.0245	4.8763	1.0798	492.586	104.4284
O. pinnata	CC	2006	leaf	6.9216	0.4213	7.6828	0.5863	1.2565	0.1426	0.1742	0.0355	8.7901	1.338	328.6021	39.7276
O. pinnata	CC	2007	leaf	6.6909	0.1414	6.7511	0.2223	0.6048	0.0514	0.1541	8.36E-03	8.6853	1.8563	143.4202	23.3567
O. pinnata	CC	2008	leaf	7.8063	0.1516	6.4391	0.1845	1.1639	0.0817	0.3357	0.0373	11.8301	1.0975	157.6681	7.898
O. pinnata	CC	2009	leaf	6.5923	0.2291	7.4446	0.8213	1.0413	0.0643	0.3908	9.21E-03	8.9031	0.7514	151.5282	8.0739
O. pinnata	CN	2005	leaf	5.659	0.6202	6.1666	0.5063	1.1676	0.1051	0.3967	0.1225	3.9954	0.4642	447.9225	16.3076
O. pinnata	CN	2006	leaf	6.2223	0.2946	5.6881	0.1816	1.2346	0.0143	0.2364	0.0347	11.0358	1.4562	174.8509	6.0013
O. pinnata	CN	2007	leaf	7.217	0.4985	9.0729	1.9906	0.7046	0.065	0.1776	0.0338	10.6955	1.841	113.5857	18.7667
O. pinnata	CN	2008	leaf	6.6424	0.3717	5.4968	0.2688	1.2443	0.078	0.2336	0.0695	10.1443	1.5553	88.6051	7.201
O. pinnata	CN	2009	leaf	5.7654	0.8766	8.5164	0.5375	1.1798	0.1028	0.4466	0.0117	9.4399	1.9822	123.8456	13.5826
S. superba	CK	2005	leaf	4.707	0.2695	7.6666	0.6954	1.759	0.0505	1.0469	0.1074	5.1715	0.2753	327.9265	10.8255
S. superba	CK	2006	leaf	6.0385	0.2074	9.4128	1.687	1.9562	0.1252	1.1065	0.0651	5.5898	1.5264	421.2883	118.106
S. superba	CK	2007	leaf	5.4353	0.7473	5.707	0.4891	1.0409	0.0156	0.8202	0.0476	4.1062	0.7229	246.9098	24.804
S. superba	CK	2008	leaf	6.0997	0.2365	7.3476	0.7392	1.9265	0.1282	1.4643	0.0345	9.907	1.97	256.277	19.8117
S. superba	CK	2009	leaf	5.3232	0.1555	8.7311	1.0672	1.9418	0.0522	0.8846	0.0317	8.0617	1.5328	407.1346	17.7729
S. superba	NN	2005	leaf	3.233	0.6076	13.1183	1.2511	1.725	0.2239	1.0847	0.0173	5.2177	2.7975	263.9033	20.8574
S. superba	NN	2006	leaf	7.5637	0.1189	15.2658	1.2145	2.1909	0.1503	1.5603	0.0223	12.946	2.4744	439.7631	76.7186
S. superba	NN	2007	leaf	5.3398	0.4341	9.4571	0.1342	1.0475	0.0464	0.8884	0.077	5.7707	0.4839	338.3235	26.3739
S. superba	NN	2008	leaf	4.869	0.4834	10.155	0.8286	1.888	0.1295	1.583	0.2072	13.347	5.0463	193.9963	9.6955
S. superba	NN	2009	leaf	5.4497	0.2311	12.398	1.0629	1.9194	8.42E-03	0.9488	0.0349	8.6434	1.7123	309.915	6.9643
S. superba	CC	2005	leaf	3.5866	0.2247	12.3953	0.516	1.82	0.0816	1.1325	0.0293	4.0677	0.6136	495.159	8.3021
S. superba	CC	2006	leaf	8.0794	0.2393	8.175	0.3134	1.6017	0.0306	0.9524	0.1145	12.7078	2.7617	489.2449	16.2152
S. superba	CC	2007	leaf	4.9538	1.0427	7.2897	2.0786	1.2645	0.2216	1.03	0.1866	4.7383	1.1674	566.1955	104.9315
S. superba	CC	2008	leaf	7.1321	0.2859	9.6964	0.486	2.0663	0.0575	1.5999	0.0252	9.8432	0.2158	463.6807	49.7047
S. superba	CC	2009	leaf	6.3368	0.065	9.5984	0.4944	1.7896	0.0575	0.8245	0.0365	6.9903	0.6435	353.6529	21.7859
S. superba	CN	2005	leaf	4.6441	0.3669	7.7601	1.1613	1.2572	0.1755	0.9915	0.2958	4.4262	0.6718	402.5513	52.0061
S. superba	CN	2006	leaf	5.1458	0.4898	8.993	0.4396	1.8071	0.0573	1.1442	0.0907	6.6269	0.6274	322.3667	40.9866
S. superba	CN	2007	leaf	4.8182	0.4314	9.2387	1.6752	1.0833	0.1566	1.0588	0.1021	11.8644	1.4151	376.2868	44.0205
S. superba	CN	2008	leaf	4.9408	0.7293	8.0577	0.954	1.6487	0.1191	1.2761	0.1417	7.0885	1.1707	201.4191	34.8515
S. superba	CN	2009	leaf	6.4895	0.5405	10.5176	1.1581	1.835	0.1691	0.7818	0.0303	9.0231	0.6791	235.592	10.9129
A. acuminatissima	CK	2005	root	2.7425	0.1159	2.8838	0.0598	0.5107	0.0206	3.2771	0.1042	5.9255	0.0194	9.638	0.6541
A. acuminatissima	CK	2006	root	2.6801	0.038	9.5986	0.6868	0.4454	3.81E-03	1.964	4.84E-03	6.6663	0.9658	18.2036	0.2227
A. acuminatissima	CK	2007	root	2.2959	5.64E-03	3.9594	0.1696	0.3283	9.48E-03	1.4627	0.0771	8.5893	0.2544	9.5324	1.3325
A. acuminatissima	CK	2008	root	2.562	0.048	10.1116	0.0724	0.7624	4.31E-04	2.7237	0.0197	6.8644	1.6393	8.5631	0.0981
A. acuminatissima	CK	2009	root	2.2359	0.0539	8.3208	0.2205	0.6623	8.62E-03	2.2452	0.2672	5.0261	9.84E-03	4.0735	0.0546
A. acuminatissima	NN	2005	root	2.1633	0.2676	3.4971	0.2973	0.4957	6.36E-03	2.31	0.1315	5.2345	0.5124	6.9555	0.2231
A. acuminatissima	NN	2006	root	2.5213	0.101	5.7502	0.5257	0.6486	0.0428	2.7836	0.3507	7.6498	1.0474	13.1809	0.6137
A. acuminatissima	NN	2007	root	1.8725	0.0291	5.5768	0.6114	0.2827	0.03	1.9125	0.0284	4.5833	0.8229	7.582	1.7114
A. acuminatissima	NN	2008	root	2.4838	0.0288	8.9523	0.4156	0.8749	0.0663	4.4126	0.1408	8.5571	1.2569	8.0811	0.0727
A. acuminatissima	NN	2009	root	1.7636	0.0115	5.9542	0.0889	0.5751	0.0509	2.0197	0.0885	3.6183	0.6338	4.1252	0.2952
A. acuminatissima	CC	2005	root	3.0559	0.0873	3.6058	0.4052	0.4788	0.0212	2.2817	0.1031	2.731	0.6557	25.326	2.3267
A. acuminatissima	CC	2006	root	2.1235	0.1067	5.6172	0.413	0.607	0.0306	2.35	0.2634	8.423	0.0541	18.6971	0.1281
A. acuminatissima	CC	2007	root	2.1	0.1534	5.5616	0.586	0.2814	0.0539	2.6864	0.554	9.0896	1.3714	8.6474	3.5603
A. acuminatissima	CC	2008	root	2.9525	0.1141	10.3053	0.7524	0.8196	0.0214	3.2863	0.505	6.8	0.5704	14.0399	2.1899
A. acuminatissima	CC	2009	root	1.8743	0.1037	5.7311	0.0724	0.5937	0.0131	2.0667	0.1239	2.9026	0.3204	7.2045	0.7946
A. acuminatissima	CN	2005	root	2.2821	0.1338	3.5722	0.3053	0.4701	0.027	2.167	0.0868	7.5923	1.9439	19.55	4.1451
A. acuminatissima	CN	2006	root	2.2223	0.1712	3.847	0.2799	0.4782	0.013	1.3248	0.1127	8.8882	0.1588	17.4624	0.5775
A. acuminatissima	CN	2007	root	2.2609	0.1513	7.0765	1.3035	0.3768	0.036	3.1169	0.3897	5.4499	0.065	20.5902	0.7775
A. acuminatissima	CN	2008	root	2.8928	0.162	9.744	0.1066	0.8292	0.0558	3.0086	0.1223	6.8241	0.0892	11.6383	1.3285
A. acuminatissima	CN	2009	root	1.9554	0.1989	7.5982	0.9878	0.5931	0.052	2.7758	0.1003	3.6871	0.3178	5.5455	0.68
S. hancei	CK	2005	root	3.2809	0.0166	5.9782	0.1464	1.1421	0.0317	2.0362	0.3207	7.5453	2.1241	34.9365	0.8363
S. hancei	CK	2006	root	3.0528	0.4105	9.1843	0.3364	1.4675	0.0395	1.8816	0.5668	11.6817	0.3899	25.6865	3.7061
S. hancei	CK	2007	root	2.2452	0.1969	7.9505	0.2739	0.8151	0.0178	1.8155	0.5788	5.7091	0.6541	23.1614	5.019
S. hancei	CK	2008	root	1.9985	0.0477	15.1025	0.7663	1.8823	0.062	2.9776	0.1273	8.7174	0.6275	6.4787	2.1293
S. hancei	CK	2009	root	1.6109	0.1628	7.8358	1.6547	1.3176	0.2609	1.5111	0.1177	5.4725	0.2286	10.3534	0.9275
S. hancei	NN	2005	root	3.033	0.2072	8.2207	0.9789	1.6712	0.2022	2.1827	0.5842	8.0258	2.8877	32.004	5.2902
S. hancei	NN	2006	root	3.0084	0.5998	9.397	1.0788	1.5389	0.2462	1.4487	0.1143	10.7611	2.7804	22.1814	2.9968
S. hancei	NN	2007	root	1.5115	0.542	6.6612	1.2411	0.6557	0.0794	0.8696	0.4042	3.5247	0.7696	5.8496	2.5698
S. hancei	NN	2008	root	2.1222	0.237	10.2769	0.9338	1.1643	0.105	2.9171	0.0924	5.4323	0.4541	24.9347	7.7229
S. hancei	NN	2009	root	1.6453	0.0757	7.3804	0.6612	1.0498	0.1106	1.75	0.0713	5.3204	0.4989	9.1671	0.3516
S. hancei	CC	2005	root	3.0763	0.07	6.1328	0.1651	1.3574	0.0599	2.2934	0.3419	11.395	3.1798	36.385	3.8265
S. hancei	CC	2006	root	2.624	0.0682	5.5799	0.328	1.0448	0.0528	1.0614	0.0812	11.5707	1.3326	25.221	0.7908
S. hancei	CC	2007	root	2.1738	0.0256	7.5492	0.2814	0.7404	0.0347	1.0178	0.2518	7.0621	1.591	14.8095	1.5257
S. hancei	CC	2008	root	2.0547	0.0511	13.9375	0.2701	1.6509	0.0451	1.5735	0.1282	11.1533	1.5654	3.6128	2.3441
S. hancei	CC	2009	root	1.215	0.0218	5.3757	0.2641	1.0255	0.036	1.1135	0.0968	3.6139	0.862	8.964	0.9219
S. hancei	CN	2005	root	2.8467	0.2622	4.8057	0.3781	1.1906	0.0996	2.2771	0.3831	9.1153	1.5835	25.4817	1.4101
S. hancei	CN	2006	root	2.4727	0.0582	5.2068	0.4241	1.1477	0.0288	1.4329	0.2399	8.8766	1.4471	24.0063	1.5866
S. hancei	CN	2007	root	1.9915	0.1365	8.5094	0.6371	0.7278	0.0129	1.9155	0.4152	6.8105	1.5439	16.7245	2.5044
S. hancei	CN	2008	root	1.7485	0.1528	11.8107	0.8725	1.4714	0.06	2.3068	0.2644	8.5778	0.7133	17.7828	1.6056
S. hancei	CN	2009	root	1.1044	0.1632	6.5868	0.3035	1.1697	0.1185	1.8232	0.3403	4.6962	1.0285	10.1531	1.0893
C. hystrix	CK	2005	root	2.2565	0.1671	3.7108	0.2707	0.5132	0.012	4.2476	0.341	9.587	1.565	24.7625	0.3171
C. hystrix	CK	2006	root	2.0173	0.149	9.7547	2.8561	0.588	0.0697	2.9015	0.0534	3.9206	0.1836	19.0292	0.4222
C. hystrix	CK	2007	root	1.6577	0.0113	6.9931	0.9982	0.2706	0.0456	2.4242	0.2687	2.776	0.189	8.2147	0.0915
C. hystrix	CK	2008	root	1.5592	0.0706	9.5203	0.9859	0.5185	0.029	4.0413	0.3228	6.7914	1.3679	4.8075	0.1087
C. hystrix	CK	2009	root	1.7467	0.0446	16.187	1.11	0.4446	0.0174	2.4981	0.2431	4.8261	1.0445	23.0543	1.7415
C. hystrix	NN	2005	root	2.3227	0.2248	5.2213	0.4574	0.5263	0.0698	3.3349	0.8398	8.5953	2.4854	15.6258	1.7467
C. hystrix	NN	2006	root	2.021	0.0769	10.4647	0.1296	0.6034	0.0242	2.9248	0.1036	5.831	0.8641	21.199	0.7748
C. hystrix	NN	2007	root	1.7597	0.0827	10.9148	1.4652	0.3596	7.52E-03	2.5475	0.2674	5.0319	0.156	12.5649	0.4496
C. hystrix	NN	2008	root	1.4565	0.0349	6.0751	1.356	0.4519	0.0814	4.3049	0.2539	3.0362	0.6748	7.1286	0.7514
C. hystrix	NN	2009	root	1.674	0.09	13.3363	0.8324	0.4844	0.0439	1.941	0.0656	3.9311	0.1266	13.7007	0.5865
C. hystrix	CC	2005	root	2.6793	0.0417	4.3942	0.1837	0.5361	0.0106	3.9609	0.9224	9.1462	1.7901	20.8066	3.1068
C. hystrix	CC	2006	root	2.0831	0.2361	7.9714	0.3558	0.4502	0.0539	2.2027	0.5323	6.3919	1.7546	21.8212	1.1556
C. hystrix	CC	2007	root	2.1955	0.1814	14.1029	2.1967	0.3974	0.0586	3.3385	0.3392	7.1166	1.1694	27.2139	5.0405
C. hystrix	CC	2008	root	1.8501	0.1137	9.2444	0.4166	0.5475	0.0255	4.406	0.066	11.5501	1.8386	10.9105	3.634
C. hystrix	CC	2009	root	2.1283	0.1941	11.2789	0.3502	0.4678	0.0432	1.9945	0.1554	4.316	0.6124	15.1393	0.6922
C. hystrix	CN	2005	root	2.4341	0.1406	3.8578	0.3811	0.5024	0.0344	2.4394	0.3304	5.866	0.4668	17.2138	0.6617
C. hystrix	CN	2006	root	1.826	0.056	8.4227	0.6116	0.5682	0.0681	2.9753	0.3832	11.4544	1.9012	20.3151	1.1676
C. hystrix	CN	2007	root	1.6632	0.1107	6.9015	0.5736	0.2847	0.0172	2.7852	0.3659	3.6548	0.4492	16.9779	2.19
C. hystrix	CN	2008	root	1.8281	0.1322	9.1953	0.896	0.5895	0.0345	4.2194	0.3854	8.1115	1.1187	17.7426	1.0946
C. hystrix	CN	2009	root	2.1577	0.1866	13.6751	0.2719	0.542	8.71E-03	2.6238	0.2944	5.7194	0.1454	17.5406	1.6543
O. pinnata	CK	2005	root	3.0198	0.1915	1.1751	0.2284	0.2391	0.0193	2.1395	0.0705	4.6077	1.963	16.8145	0.0711
O. pinnata	CK	2006	root	2.8823	0.3892	3.5501	0.6515	0.2846	0.0311	2.2466	0.2655	2.85	0.366	19.4737	0.1468
O. pinnata	CK	2007	root	1.9105	0.4065	1.9466	0.3813	0.1589	0.0317	1.0735	0.3028	2.3341	0.3994	21.8971	2.8902
O. pinnata	CK	2008	root	1.8835	0.0363	3.7872	0.0969	0.3157	0.0186	1.9222	0.0884	5.3809	0.1723	13.5921	0.4835
O. pinnata	CK	2009	root	1.8394	0.1438	3.354	0.2831	0.2764	0.0419	1.6406	0.0907	4.5932	0.1362	15.714	0.1258
O. pinnata	NN	2005	root	2.6272	0.0573	1.93	0.1841	0.2707	0.0347	1.6739	0.2347	4.437	0.3665	22.8095	4.1808
O. pinnata	NN	2006	root	2.882	0.11	3.4131	0.3135	0.414	5.58E-03	2.6285	0.1498	4.979	0.3685	23.8936	0.0672
O. pinnata	NN	2007	root	2.0887	0.2305	2.2491	0.1662	0.2028	0.0324	1.0237	0.041	2.4198	0.6091	13.41	0.6705
O. pinnata	NN	2008	root	1.877	0.1285	2.8659	0.1918	0.2904	0.0432	2.6525	0.3057	5.2975	0.8268	14.5892	0.5262
O. pinnata	NN	2009	root	1.6611	0.0747	2.286	0.1537	0.2003	0.022	2.2172	0.2476	4.2318	0.7265	10.8845	0.4126
O. pinnata	CC	2005	root	2.6443	0.2854	1.6776	0.4382	0.2395	0.0332	1.4994	0.1482	5.3153	0.3914	30.9346	4.1196
O. pinnata	CC	2006	root	2.4938	0.2144	2.7704	0.2271	0.3305	0.0364	1.6334	0.2844	5.3513	0.5421	28.7104	2.0855
O. pinnata	CC	2007	root	1.9399	0.0324	1.7783	0.1852	0.1527	2.62E-03	1.1391	0.2345	4.5366	0.3475	15.1528	3.3671
O. pinnata	CC	2008	root	1.8594	0.085	2.878	0.0966	0.3173	0.0373	2.7101	0.0586	6.513	0.0728	10.969	4.2678
O. pinnata	CC	2009	root	1.7598	0.0458	2.0209	0.1483	0.1925	0.0129	1.6899	0.1938	3.4069	0.5719	12.7717	0.6312
O. pinnata	CN	2005	root	2.8005	0.2094	1.3744	0.2119	0.3586	0.0249	1.3621	0.2008	1.9073	0.0708	26.7627	3.8594
O. pinnata	CN	2006	root	2.2646	0.1016	1.8278	0.1789	0.2461	0.0258	1.7586	0.2708	6.6598	0.3222	18.043	0.696
O. pinnata	CN	2007	root	1.8148	0.4167	1.9868	0.4845	0.1518	0.0413	1.1286	0.2773	7.174	0.4167	13.3134	4.0515
O. pinnata	CN	2008	root	1.7894	0.2811	1.634	0.3469	0.2681	0.0424	2.5729	0.1178	5.396	0.1891	12.9976	3.29
O. pinnata	CN	2009	root	1.965	0.111	2.1771	0.1757	0.2546	0.0109	2.1754	0.323	4.0928	0.2922	12.8275	1.2193
S. superba	CK	2005	root	2.6992	0.2521	4.511	0.6188	0.678	0.022	2.2984	0.408	6.604	1.2763	39.968	2.796
S. superba	CK	2006	root	3.9384	0.5393	9.0174	1.4745	1.4373	0.2154	3.7894	0.6483	7.3205	1.3978	45.9188	0.7925
S. superba	CK	2007	root	5.8107	0.1335	5.7029	0.4613	0.7272	0.0402	2.6671	0.2273	6.6058	0.8212	29.4514	1.6953
S. superba	CK	2008	root	5.188	0.3396	5.7613	1.0609	1.4089	0.1754	4.1144	0.149	11.8418	1.2844	19.443	2.2946
S. superba	CK	2009	root	3.593	0.4202	5.1401	0.6442	0.7394	0.022	2.8305	6.25E-03	7.2677	0.9845	32.7934	4.1899
S. superba	NN	2005	root	2.828	0.5201	4.0397	1.1145	0.7483	0.0636	2.3098	0.7856	4.9365	0.3949	25.929	0.7828
S. superba	NN	2006	root	4.9414	0.1087	5.9972	0.2952	1.0341	0.0105	4.5414	0.2645	7.7427	1.2485	29.8926	0.1809
S. superba	NN	2007	root	2.575	1.123	3.9129	1.5655	0.4316	0.1413	2.2793	0.2059	7.1431	0.2732	12.3524	7.881
S. superba	NN	2008	root	3.8018	0.6995	4.7368	0.3532	0.7035	0.0244	3.3611	0.504	5.0158	0.3124	17.552	0.0718
S. superba	NN	2009	root	3.2667	6.46E-03	6.401	0.118	0.8153	0.0386	2.4523	0.1078	6.9665	0.0914	16.6723	0.2204
S. superba	CC	2005	root	2.5417	0.0506	4.9849	0.0683	0.9422	0.0648	2.8055	0.3611	7.6895	0.308	38.4677	3.6193
S. superba	CC	2006	root	4.3655	0.0232	4.854	0.222	1.0312	0.1127	3.5531	0.875	9.6387	0.1182	39.4688	2.4506
S. superba	CC	2007	root	3.5662	0.0214	8.5642	0.2624	0.623	0.2131	1.8326	0.0526	10.653	2.786	34.9383	10.4325
S. superba	CC	2008	root	4.3564	0.0407	6.886	0.1825	1.3738	0.1198	3.7059	0.1234	14.445	2.7508	32.2144	0.69
S. superba	CC	2009	root	3.2468	0.0504	4.5173	0.1002	0.8065	0.1675	2.4849	0.1873	4.5027	0.2181	22.4598	3.3582
S. superba	CN	2005	root	2.8957	0.1748	3.2285	0.4191	0.8797	0.0463	1.8578	0.1337	4.6895	0.4605	39.0417	7.4977
S. superba	CN	2006	root	3.3597	0.1665	3.2375	0.2071	0.7703	0.0361	3.8742	0.3458	11.4096	1.83	26.0606	0.8913
S. superba	CN	2007	root	3.1467	0.4717	6.0982	1.3267	0.5154	0.0432	2.6924	0.2276	9.8837	2.4814	33.511	6.5825
S. superba	CN	2008	root	4.1807	0.5865	4.7056	0.2319	0.9388	0.1594	2.7168	0.6915	8.0165	1.3816	20.137	3.3453
S. superba	CN	2009	root	3.4021	0.3649	7.2757	0.7036	1.1733	0.046	3.2303	0.0762	8.0912	0.8632	23.2267	0.8036
